# Supplementary material for: Changes in high-frequency aperiodic 1/f slope and periodic activity reflect post-stimulus functional inhibition in the visual cortex
Source: Imaging Neurosci (Camb). 2024 Apr 26;2:imag-2-00146. doi: 10.1162/imag_a_00146 (PMC12247559; doi:10.1162/imag_a_00146)
Supplement: Supplementary Materials_HTMLs [file imag_a_00146-supp-htmls.zip]

Archive with 8 entries (8 files):
- Supplementary_materials2_HTMLs/Fast_Follicular_spectrum_fit_and_freqbyfreq_error_in_18occip_grads.html
- Supplementary_materials2_HTMLs/Fast_Luteal_spectrum_fit_and_freqbyfreq_error_in_18occip_grads.html
- Supplementary_materials2_HTMLs/Medium_Follicular_spectrum_fit_and_freqbyfreq_error_in_18occip_grads.html
- Supplementary_materials2_HTMLs/Medium_Luteal_spectrum_fit_and_freqbyfreq_error_in_18occip_grads.html
- Supplementary_materials2_HTMLs/Rest_Follicular_spectrum_fit_and_freqbyfreq_error_in_18occip_grads.html
- Supplementary_materials2_HTMLs/Rest_Luteal_spectrum_fit_and_freqbyfreq_error_in_18occip_grads.html.html
- Supplementary_materials2_HTMLs/Slow_Follicular_spectrum_fit_and_freqbyfreq_error_in_18occip_grads.html
- Supplementary_materials2_HTMLs/Slow_Luteal_spectrum_fit_and_freqbyfreq_error_in_18occip_grads.html
